# Supplementary material for: Alterations in the Fecal Microbiome and Metabolome of Horses with Antimicrobial-Associated Diarrhea Compared to Antibiotic-Treated and Non-Treated Healthy Case Controls
Source: Animals (Basel). 2021 Jun 17;11(6):1807. doi: 10.3390/ani11061807 (PMC8235368; doi:10.3390/ani11061807)
Supplement: Supplementary file 1 [file animals-11-01807-s001.zip]

Archive with 1 entries (1 files):
- animals-1247582-supplementary.xlsx
