# Supplementary material for: Alterations in the Fecal Microbiome and Metabolome of Horses with Antimicrobial-Associated Diarrhea Compared to Antibiotic-Treated and Non-Treated Healthy Case Controls
Source: Animals (Basel). 2021 Jun 17;11(6):1807. doi: 10.3390/ani11061807 (PMC8235368; doi:10.3390/ani11061807)
Supplement: Supplementary file 1 [file animals-11-01807-s001.zip › animals-1247582-supplementary.xlsx]

## Sheet: S. Table 1
Supplemental Table 1. Median abundance of taxa at the family level for horses with antimicrobial associated diarrhea (AAD), antibiotic control horses (ABX) and non-hospitalize control horses (CON).
	Bacterial group		AAD			ABX			CON			AAD vs ABX vs CON
			Median	Range		Median	Range		Median	Range		Pvalue	Qvalue
	k__Archaea;p__Euryarchaeota;c__Methanobacteria;o__Methanobacteriales;f__Methanobacteriaceae		0.27	0-1.23		0.29	0.01-0.68		0.23	0-1.31		0.9695	0.979925
	k__Archaea;p__Euryarchaeota;c__Methanomicrobia;o__Methanomicrobiales;__		0.02	0-0.57		0.25	0-0.91		0.03	0-0.55		0.3401	0.456706
	k__Archaea;p__Euryarchaeota;c__Methanomicrobia;o__Methanomicrobiales;f__Methanocorpusculaceae		0.03	0-0.41		0.14	0-0.53		0.02	0-0.3		0.2563	0.376441
	k__Archaea;p__Euryarchaeota;c__Methanomicrobia;o__Methanosarcinales;f__Methanosarcinaceae		0	0-0.26		0	0-0.03		0	0-0.19		0.6634	0.75132
	k__Archaea;p__Euryarchaeota;c__Thermoplasmata;o__E2;f__[Methanomassiliicoccaceae]		0.32	0-1.59		0.05	0-1.04		0.03	0-0.68		0.0839	0.1678
	k__Bacteria;__;__;__;__		0	0-0.04		0.01	0-0.03		0	0-0.03		0.25	0.374806
	k__Bacteria;p__Actinobacteria;c__Actinobacteria;o__Actinomycetales;f__Actinomycetaceae		0	0-0.6		0	0-0.32		0	0-0.04		0.7285	0.781055
	k__Bacteria;p__Actinobacteria;c__Actinobacteria;o__Actinomycetales;f__Corynebacteriaceae		0	0-0.04		0	0-0.02		0	0-0.19		0.628	0.741308
	k__Bacteria;p__Actinobacteria;c__Actinobacteria;o__Actinomycetales;f__Micrococcaceae		0.02	0-0.07		0.03	0-0.27		0.03	0-1.79		0.2057	0.31698
	k__Bacteria;p__Actinobacteria;c__Actinobacteria;o__Actinomycetales;f__Nocardiaceae		0a	0-0.01		0a,b	0-0.01		0b	0-0.42		0.0171	0.0518516
	k__Bacteria;p__Actinobacteria;c__Actinobacteria;o__Bifidobacteriales;f__Bifidobacteriaceae		0a	0-0.56		0b	0-0.03		0b	0-0.05		0.0082	0.0275286
	k__Bacteria;p__Actinobacteria;c__Coriobacteriia;o__Coriobacteriales;f__Coriobacteriaceae		0.26a	0.03-1.92		0.45a,b	0.18-1.39		0.8b	0.22-3.67		0.0024	0.0107429
	k__Bacteria;p__Armatimonadetes;c__SJA-176;o__RB046;f__		0a	0-0.02		0a,b	0-0.07		0.01b	0-0.13		0.0032	0.0136727
	k__Bacteria;p__Bacteroidetes;c__Bacteroidia;o__Bacteroidales;__		0.58	0.19-1.65		0.64	0.39-3.82		0.71	0.2-1.62		0.3966	0.51069
	k__Bacteria;p__Bacteroidetes;c__Bacteroidia;o__Bacteroidales;f__		24.43	2.28-44.45		26.17	10.98-40.42		22.86	6.06-31.15		0.32	0.435942
	k__Bacteria;p__Bacteroidetes;c__Bacteroidia;o__Bacteroidales;f__BS11		0.74	0.25-23.99		1.33	0.13-9.35		1.73	0.32-6.65		0.0642	0.134107
	k__Bacteria;p__Bacteroidetes;c__Bacteroidia;o__Bacteroidales;f__Bacteroidaceae		3.25a	1.92-31.14		1.64b	0.66-12.7		1.22b	0.44-2.91		0.0001	0.001175
	k__Bacteria;p__Bacteroidetes;c__Bacteroidia;o__Bacteroidales;f__Porphyromonadaceae		1.32a	0.22-6.28		0.78a,b	0.05-4.39		0.44b	0.03-2.54		0.0035	0.0137083
	k__Bacteria;p__Bacteroidetes;c__Bacteroidia;o__Bacteroidales;f__Prevotellaceae		1.06a	0.24-8.86		0.62b	0.16-1.34		0.82a,b	0.12-1.83		0.0313	0.075441
	k__Bacteria;p__Bacteroidetes;c__Bacteroidia;o__Bacteroidales;f__RF16		1.09	0.26-6.29		1.7	0.25-5.12		0.95	0.19-5.22		0.7108	0.776921
	k__Bacteria;p__Bacteroidetes;c__Bacteroidia;o__Bacteroidales;f__Rikenellaceae		0.08	0.01-1.09		0.09	0-0.32		0.05	0.01-0.29		0.1057	0.202771
	k__Bacteria;p__Bacteroidetes;c__Bacteroidia;o__Bacteroidales;f__S24-7		0.36	0.11-13.67		0.27	0.08-8.08		0.29	0.02-0.64		0.1712	0.287371
	k__Bacteria;p__Bacteroidetes;c__Bacteroidia;o__Bacteroidales;f__[Odoribacteraceae]		0.03	0-5.9		0.02	0-0.75		0.01	0-0.13		0.0506	0.110614
	k__Bacteria;p__Bacteroidetes;c__Bacteroidia;o__Bacteroidales;f__[Paraprevotellaceae]		3.65	1.15-21.62		3.38	1.88-4.41		3.33	1.02-5.93		0.6119	0.737418
	k__Bacteria;p__Chloroflexi;c__Anaerolineae;o__Anaerolineales;f__Anaerolinaceae		0.01a	0-0.09		0.02a	0-0.08		0.04b	0.02-0.21		0.0005	0.00361538
	k__Bacteria;p__Elusimicrobia;c__Elusimicrobia;o__Elusimicrobiales;f__Elusimicrobiaceae		0a	0-0.07		0a	0-0.02		0.01b	0-0.13		0.0034	0.0137083
	k__Bacteria;p__Elusimicrobia;c__Endomicrobia;o__;f__		0a	0-0.01		0a	0-0.12		0.01b	0-0.05		0.0002	0.00156667
	k__Bacteria;p__Fibrobacteres;c__Fibrobacteria;o__Fibrobacterales;f__Fibrobacteraceae		0.38a	0.06-4.38		0.89a,b	0.1-6.65		1.51b	0.18-8.75		0.0492	0.110114
	k__Bacteria;p__Firmicutes;c__Bacilli;o__Bacillales;f__Bacillaceae		0.03	0-0.47		0.02	0-0.46		0.04	0-1.66		0.3005	0.421479
	k__Bacteria;p__Firmicutes;c__Bacilli;o__Bacillales;f__Planococcaceae		0.29	0-8.46		0.3	0-3.41		0.36	0.02-31.04		0.6309	0.741308
	k__Bacteria;p__Firmicutes;c__Bacilli;o__Lactobacillales;f__Aerococcaceae		0a	0-0.01		0a,b	0-0.01		0b	0-0.22		0.0065	0.0235
	k__Bacteria;p__Firmicutes;c__Bacilli;o__Lactobacillales;f__Enterococcaceae		0.15a	0-1.04		0.02b	0-2.68		0.03b	0-0.96		0.0177	0.0519937
	k__Bacteria;p__Firmicutes;c__Bacilli;o__Lactobacillales;f__Lactobacillaceae		0.72	0.1-9.22		0.68	0.07-10.39		0.45	0.16-3.25		0.6402	0.742948
	k__Bacteria;p__Firmicutes;c__Bacilli;o__Lactobacillales;f__Leuconostocaceae		0.03	0-0.1		0.04	0-0.4		0.03	0-0.36		0.3049	0.421479
	k__Bacteria;p__Firmicutes;c__Bacilli;o__Lactobacillales;f__Streptococcaceae		0.42	0.25-4.3		0.38	0.15-3.38		0.32	0-7.77		0.3477	0.460335
	k__Bacteria;p__Firmicutes;c__Clostridia;o__Clostridiales;__		0.61a	0.14-1.56		0.76a,b	0.33-1.65		1.02b	0.42-2.56		0.0039	0.014664
	k__Bacteria;p__Firmicutes;c__Clostridia;o__Clostridiales;f__		4.58a	1.56-11.89		6.15a,b	3.29-9.79		6.62b	3.91-12.93		0.0245	0.0644944
	k__Bacteria;p__Firmicutes;c__Clostridia;o__Clostridiales;f__Christensenellaceae		0.12	0.01-0.82		0.2	0.08-0.71		0.26	0.09-0.49		0.437	0.555108
	k__Bacteria;p__Firmicutes;c__Clostridia;o__Clostridiales;f__Clostridiaceae		0.74a	0.27-2.22		1.07a	0.45-1.95		1.63b	0.72-3.21		0.0002	0.00156667
	k__Bacteria;p__Firmicutes;c__Clostridia;o__Clostridiales;f__Dehalobacteriaceae		0.01	0-0.09		0.02	0-0.07		0.03	0-0.11		0.1193	0.224284
	k__Bacteria;p__Firmicutes;c__Clostridia;o__Clostridiales;f__EtOH8		0a	0-0.01		0.01a,b	0-0.03		0.01b	0-0.04		0.0001	0.001175
	k__Bacteria;p__Firmicutes;c__Clostridia;o__Clostridiales;f__Eubacteriaceae		0.05a	0.02-0.21		0.11a,b	0.02-0.43		0.17b	0.05-1.03		0.0001	0.001175
	k__Bacteria;p__Firmicutes;c__Clostridia;o__Clostridiales;f__Lachnospiraceae		6.45	2.14-14.35		7.02	3.13-15.87		7.71	2.74-14.62		0.5137	0.643837
	k__Bacteria;p__Firmicutes;c__Clostridia;o__Clostridiales;f__Peptococcaceae		0.08	0-0.51		0.06	0.01-0.35		0.06	0.02-0.23		0.6957	0.769362
	k__Bacteria;p__Firmicutes;c__Clostridia;o__Clostridiales;f__Peptostreptococcaceae		0.03a,b	0-0.34		0a	0-0.03		0.05b	0-0.4		0.0001	0.001175
	k__Bacteria;p__Firmicutes;c__Clostridia;o__Clostridiales;f__Ruminococcaceae		13.9	5.39-27.41		16.62	8.11-25.52		14.21	6.87-21.36		0.523	0.646868
	k__Bacteria;p__Firmicutes;c__Clostridia;o__Clostridiales;f__Syntrophomonadaceae		0	0-0.02		0	0-0.03		0	0-0.02		0.1254	0.231129
	k__Bacteria;p__Firmicutes;c__Clostridia;o__Clostridiales;f__Veillonellaceae		1.55	0.14-2.67		1.08	0.69-2.68		0.87	0.44-1.87		0.1924	0.301427
	k__Bacteria;p__Firmicutes;c__Clostridia;o__Clostridiales;f__[Mogibacteriaceae]		0.81a	0.35-2.34		1.43b	0.87-3.01		1.77b	0.88-3.56		0.0002	0.00156667
	k__Bacteria;p__Firmicutes;c__Erysipelotrichi;o__Erysipelotrichales;f__Erysipelotrichaceae		2.13	0.94-5.07		3	0.98-13.22		2.95	1.42-5.6		0.1599	0.273284
	k__Bacteria;p__Fusobacteria;c__Fusobacteriia;o__Fusobacteriales;f__Fusobacteriaceae		0.01a,b	0-8.36		0.05a	0-0.1		0b	0-0.08		0.0214	0.0591647
	k__Bacteria;p__Lentisphaerae;c__[Lentisphaeria];o__Victivallales;f__Victivallaceae		0.01	0-0.34		0.06	0-0.24		0.03	0-0.52		0.1315	0.237712
	k__Bacteria;p__Lentisphaerae;c__[Lentisphaeria];o__Z20;f__R4-45B		0.01a	0-0.1		0.01a,b	0-0.17		0.02b	0-0.23		0.0247	0.0644944
	k__Bacteria;p__Planctomycetes;c__Planctomycetia;o__Pirellulales;f__Pirellulaceae		0.01a	0-0.07		0.02a	0-0.05		0.06b	0-0.39		0.0001	0.001175
	k__Bacteria;p__Planctomycetes;c__vadinHA49;o__PeHg47;f__		0a	0-0.05		0.01a,b	0-0.34		0.02b	0-0.14		0.0008	0.00442353
	k__Bacteria;p__Proteobacteria;c__Alphaproteobacteria;__;__		0	0-0.08		0	0-0.12		0.02	0-0.13		0.3961	0.51069
	k__Bacteria;p__Proteobacteria;c__Alphaproteobacteria;o__;f__		0.02a	0-0.11		0.03a,b	0-0.45		0.09b	0-0.55		0.0008	0.00442353
	k__Bacteria;p__Proteobacteria;c__Alphaproteobacteria;o__Kiloniellales;f__		0.03	0-1.32		0.02	0-0.24		0.01	0-0.39		0.6945	0.769362
	k__Bacteria;p__Proteobacteria;c__Alphaproteobacteria;o__RF32;f__		0.02a	0-0.54		0.03a,b	0-0.28		0.08b	0-0.29		0.0006	0.00402857
	k__Bacteria;p__Proteobacteria;c__Alphaproteobacteria;o__Rickettsiales;f__		0a	0-0.01		0a	0-0.01		0a	0-0.13		0.0387	0.0887268
	k__Bacteria;p__Proteobacteria;c__Betaproteobacteria;__;__		0.01	0-0.32		0.01	0-0.1		0	0-0.04		0.2695	0.383833
	k__Bacteria;p__Proteobacteria;c__Betaproteobacteria;o__Burkholderiales;__		0.05	0-0.46		0.04	0-0.15		0.05	0.01-0.19		0.7312	0.781055
	k__Bacteria;p__Proteobacteria;c__Betaproteobacteria;o__Burkholderiales;f__Alcaligenaceae		0.12	0.01-3.2		0.08	0.01-0.68		0.08	0.02-0.36		0.2512	0.374806
	k__Bacteria;p__Proteobacteria;c__Betaproteobacteria;o__Burkholderiales;f__Oxalobacteraceae		0	0-0.12		0	0-0.1		0	0-0.02		0.1491	0.259544
	k__Bacteria;p__Proteobacteria;c__Deltaproteobacteria;o__Desulfovibrionales;f__Desulfovibrionaceae		0.36a	0.1-1.97		0.22a,b	0.08-0.74		0.16b	0.02-0.89		0.0191	0.0544061
	k__Bacteria;p__Proteobacteria;c__Deltaproteobacteria;o__GMD14H09;f__		0.02a	0-0.07		0.02a	0-0.11		0.06b	0-0.55		0.0007	0.00438667
	k__Bacteria;p__Proteobacteria;c__Deltaproteobacteria;o__Myxococcales;f__		0.01a	0-0.02		0.01a	0-0.68		0.02a	0-0.73		0.03	0.075441
	k__Bacteria;p__Proteobacteria;c__Deltaproteobacteria;o__PB19;f__		0.01	0-0.02		0.01	0-0.26		0.01	0-0.23		0.0578	0.123482
	k__Bacteria;p__Proteobacteria;c__Epsilonproteobacteria;o__Campylobacterales;f__Campylobacteraceae		0.08	0-0.54		0.06	0-0.37		0.05	0-0.17		0.2656	0.383833
	k__Bacteria;p__Proteobacteria;c__Gammaproteobacteria;__;__		0	0-0.03		0	0-0.08		0.01	0-0.12		0.1795	0.289647
	k__Bacteria;p__Proteobacteria;c__Gammaproteobacteria;o__Aeromonadales;f__Succinivibrionaceae		0.17	0.01-5.87		0.21	0-2.11		0.17	0-5.43		0.5468	0.667522
	k__Bacteria;p__Proteobacteria;c__Gammaproteobacteria;o__Enterobacteriales;f__Enterobacteriaceae		0.53a	0-4.8		0.38a	0.01-24		0.23b	0-2.27		0.0016	0.00835556
	k__Bacteria;p__Proteobacteria;c__Gammaproteobacteria;o__Pasteurellales;f__Pasteurellaceae		0.08	0-7.94		0.09	0-0.36		0.08	0-1.1		0.6559	0.75132
	k__Bacteria;p__Proteobacteria;c__Gammaproteobacteria;o__Pseudomonadales;f__Moraxellaceae		0.11	0-0.46		0.08	0-0.96		0.08	0-3.5		0.9665	0.979925
	k__Bacteria;p__SR1;c__;o__;f__		0a	0-0.02		0a	0-0.02		0.03b	0-0.38		0.0001	0.001175
	k__Bacteria;p__Spirochaetes;c__MVP-15;o__PL-11B10;f__		0.02	0-0.38		0.03	0.02-0.54		0.05	0-0.41		0.771	0.805267
	k__Bacteria;p__Spirochaetes;c__Spirochaetes;o__M2PT2-76;f__		0	0-0.22		0	0-0.17		0	0-0.08		0.7529	0.795198
	k__Bacteria;p__Spirochaetes;c__Spirochaetes;o__Spirochaetales;f__Spirochaetaceae		4.03a	0.76-9.72		4.38a,b	0.69-9.91		5.93b	2.38-10.25		0.0143	0.0448067
	k__Bacteria;p__Synergistetes;c__Synergistia;o__Synergistales;f__Dethiosulfovibrionaceae		0	0-0.14		0.01	0-0.05		0.01	0-0.03		0.984	0.984
	k__Bacteria;p__Synergistetes;c__Synergistia;o__Synergistales;f__Synergistaceae		0.01a	0-0.07		0.02a,b	0-0.25		0.03b	0.01-0.16		0.0002	0.00156667
	k__Bacteria;p__TM7;c__TM7-3;o__CW040;f__F16		0a	0-0.01		0a,b	0-0.05		0.02b	0-0.14		0.0074	0.025763
	k__Bacteria;p__Tenericutes;c__Mollicutes;__;__		0	0-1.29		0	0-0.07		0.01	0-0.08		0.1818	0.289647
	k__Bacteria;p__Tenericutes;c__Mollicutes;o__Acholeplasmatales;__		0.01	0-0.15		0.01	0-0.32		0.01	0-0.09		0.8569	0.885149
	k__Bacteria;p__Tenericutes;c__Mollicutes;o__Acholeplasmatales;f__Acholeplasmataceae		0.03	0-2.47		0.01	0-0.2		0.03	0-0.22		0.0677	0.138343
	k__Bacteria;p__Tenericutes;c__Mollicutes;o__Anaeroplasmatales;f__Anaeroplasmataceae		0.55a	0.03-8.46		0.12b	0-0.88		0.14a,b	0.05-0.57		0.0306	0.075441
	k__Bacteria;p__Tenericutes;c__Mollicutes;o__Mycoplasmatales;f__Mycoplasmataceae		0.07a	0.02-1.24		0.06a	0.03-1.47		0.24a	0-1.01		0.0354	0.08319
	k__Bacteria;p__Tenericutes;c__Mollicutes;o__RF39;f__		0.28a	0.09-5.75		0.63a	0.12-1.5		1.56b	0.59-5.42		0.0001	0.001175
	k__Bacteria;p__Tenericutes;c__RF3;o__ML615J-28;f__		0.07	0-0.58		0.03	0-0.18		0.08	0-0.47		0.0889	0.174096
	k__Bacteria;p__Verrucomicrobia;c__Verruco-5;o__WCHB1-41;__		0a	0-0		0a	0-0.01		0b	0-0.09		0.0018	0.00890526
	k__Bacteria;p__Verrucomicrobia;c__Verruco-5;o__WCHB1-41;f__RFP12		1.01a	0.18-6.8		5.09b	0.24-14.55		7.75b	2.75-13.88		0.0001	0.001175
	k__Bacteria;p__Verrucomicrobia;c__Verruco-5;o__WCHB1-41;f__WCHB1-25		0a	0-0.11		0.01a,b	0-0.09		0.01b	0-0.22		0.0022	0.01034
	k__Bacteria;p__Verrucomicrobia;c__Verrucomicrobiae;o__Verrucomicrobiales;f__Verrucomicrobiaceae		0.13	0.01-0.84		0.04	0-0.95		0.06	0-0.3		0.1761	0.289647
	k__Bacteria;p__Verrucomicrobia;c__[Pedosphaerae];o__[Pedosphaerales];__		0	0-0.03		0	0-0.16		0	0-0.1		0.1449	0.256992
	k__Bacteria;p__WPS-2;c__;o__;f__		0a,b	0-0.01		0a	0-0.02		0.01b	0-0.31		0.0109	0.035331

## Sheet: S. Table 2
Supplemental Table 2. Median abundance of taxa at the species level for horses with antimicrobial associated diarrhea (AAD), antibiotic control horses (ABX) and control horses (CON).
	Bacterial group		AAD			ABX			CON			AAD vs ABX vs CON
			Median	Range		Median	Range		Median	Range		Pvalue	Qvalue
	k__Archaea;p__Euryarchaeota;c__Methanobacteria;o__Methanobacteriales;f__Methanobacteriaceae;g__Methanobrevibacter;s__		0.27	0-1.23		0.29	0.01-0.68		0.23	0-1.31		0.9779	0.9779
	k__Archaea;p__Euryarchaeota;c__Methanomicrobia;o__Methanomicrobiales;__;__;__		0.02	0-0.57		0.25	0-0.91		0.03	0-0.55		0.3401	0.453351
	k__Archaea;p__Euryarchaeota;c__Methanomicrobia;o__Methanomicrobiales;f__Methanocorpusculaceae;__;__		0.03	0-0.41		0.14	0-0.53		0.02	0-0.3		0.2563	0.370961
	k__Archaea;p__Euryarchaeota;c__Methanomicrobia;o__Methanosarcinales;f__Methanosarcinaceae;g__Methanimicrococcus;__		0	0-0.26		0	0-0.03		0	0-0.19		0.6995	0.754363
	k__Archaea;p__Euryarchaeota;c__Thermoplasmata;o__E2;f__[Methanomassiliicoccaceae];g__vadinCA11;s__		0.32	0-1.59		0.05	0-1.04		0.03	0-0.68		0.0839	0.168823
	k__Bacteria;__;__;__;__;__;__		0	0-0.04		0.01	0-0.03		0	0-0.03		0.25	0.368304
	k__Bacteria;p__Actinobacteria;c__Actinobacteria;o__Actinomycetales;f__Actinomycetaceae;g__Actinomyces;s__		0	0-0.6		0	0-0.3		0	0-0.04		0.6523	0.71753
	k__Bacteria;p__Actinobacteria;c__Actinobacteria;o__Actinomycetales;f__Corynebacteriaceae;g__Corynebacterium;s__		0	0-0.04		0	0-0.02		0	0-0.19		0.628	0.700135
	k__Bacteria;p__Actinobacteria;c__Actinobacteria;o__Actinomycetales;f__Micrococcaceae;g__Arthrobacter;s__		0.02	0-0.06		0.03	0-0.27		0.03	0-1.79		0.1847	0.287505
	k__Bacteria;p__Actinobacteria;c__Actinobacteria;o__Actinomycetales;f__Nocardiaceae;g__Rhodococcus;s__		0a	0-0.01		0a,b	0-0.01		0b	0-0.42		0.0164	0.05412
	k__Bacteria;p__Actinobacteria;c__Coriobacteriia;o__Coriobacteriales;f__Coriobacteriaceae;__;__		0.02	0-1.05		0.03	0-0.1		0.02	0-0.13		0.2602	0.37333
	k__Bacteria;p__Actinobacteria;c__Coriobacteriia;o__Coriobacteriales;f__Coriobacteriaceae;g__;s__		0.14a	0.01-1.03		0.23a,b	0.06-0.77		0.5b	0.11-1.94		0.0004	0.00366667
	k__Bacteria;p__Actinobacteria;c__Coriobacteriia;o__Coriobacteriales;f__Coriobacteriaceae;g__Adlercreutzia;s__		0.08a	0.01-0.78		0.14a,b	0.03-0.57		0.24b	0.05-1.44		0.0002	0.0022
	k__Bacteria;p__Actinobacteria;c__Coriobacteriia;o__Coriobacteriales;f__Coriobacteriaceae;g__Collinsella;__		0a	0-0.05		0.01b	0-0.07		0.02b	0-0.16		0.0026	0.0134062
	k__Bacteria;p__Armatimonadetes;c__SJA-176;o__RB046;f__;g__;s__		0a	0-0.02		0a,b	0-0.07		0.01b	0-0.13		0.0032	0.016
	k__Bacteria;p__Bacteroidetes;c__Bacteroidia;o__Bacteroidales;__;__;__		0.58	0.19-1.65		0.64	0.39-3.82		0.71	0.2-1.62		0.3966	0.503377
	k__Bacteria;p__Bacteroidetes;c__Bacteroidia;o__Bacteroidales;f__;g__;s__		24.43	2.28-44.45		26.17	10.98-40.42		22.86	6.06-31.15		0.32	0.44
	k__Bacteria;p__Bacteroidetes;c__Bacteroidia;o__Bacteroidales;f__BS11;g__;s__		0.74	0.25-23.99		1.33	0.13-9.35		1.73	0.32-6.65		0.0642	0.14124
	k__Bacteria;p__Bacteroidetes;c__Bacteroidia;o__Bacteroidales;f__Bacteroidaceae;__;__		0	0-0.2		0	0-0.07		0	0-0.02		0.1917	0.291096
	k__Bacteria;p__Bacteroidetes;c__Bacteroidia;o__Bacteroidales;f__Bacteroidaceae;g__;s__		0	0-0.31		0	0-0.01		0	0-0.03		0.1891	0.291096
	k__Bacteria;p__Bacteroidetes;c__Bacteroidia;o__Bacteroidales;f__Bacteroidaceae;g__BF311;s__		0.34	0.13-3.72		0.75	0.1-2.53		0.72	0.16-2.43		0.1721	0.281153
	k__Bacteria;p__Bacteroidetes;c__Bacteroidia;o__Bacteroidales;f__Bacteroidaceae;g__Bacteroides;__		0.18a	0-3.27		0b	0-7.77		0b	0-0.19		0.0008	0.00528
	k__Bacteria;p__Bacteroidetes;c__Bacteroidia;o__Bacteroidales;f__Bacteroidaceae;g__Bacteroides;s__		1.74a	0.19-30.43		0.58a	0.21-3.21		0.34b	0.19-0.68		0.0001	0.00126923
	k__Bacteria;p__Bacteroidetes;c__Bacteroidia;o__Bacteroidales;f__Bacteroidaceae;g__Bacteroides;s__caccae		0.13a	0-6.78		0a	0-0.44		0a	0-0.13		0.0498	0.120838
	k__Bacteria;p__Bacteroidetes;c__Bacteroidia;o__Bacteroidales;f__Bacteroidaceae;g__Bacteroides;s__fragilis		0.05a	0-0.4		0b	0-0.15		0b	0-0.01		0.0001	0.00126923
	k__Bacteria;p__Bacteroidetes;c__Bacteroidia;o__Bacteroidales;f__Bacteroidaceae;g__Bacteroides;s__uniformis		0.1a	0-6.07		0a,b	0-0.9		0b	0-0.13		0.0292	0.081661
	k__Bacteria;p__Bacteroidetes;c__Bacteroidia;o__Bacteroidales;f__Porphyromonadaceae;__;__		0a	0-0.3		0b	0-0.01		0b	0-0.01		0.0121	0.0443667
	k__Bacteria;p__Bacteroidetes;c__Bacteroidia;o__Bacteroidales;f__Porphyromonadaceae;g__;s__		0	0-0.27		0	0-0.01		0	0-0.01		0.2005	0.30075
	k__Bacteria;p__Bacteroidetes;c__Bacteroidia;o__Bacteroidales;f__Porphyromonadaceae;g__Paludibacter;s__		0.33	0.01-1.87		0.7	0.05-4.34		0.33	0.03-2.37		0.2525	0.368695
	k__Bacteria;p__Bacteroidetes;c__Bacteroidia;o__Bacteroidales;f__Porphyromonadaceae;g__Parabacteroides;s__		0.16a	0-3.38		0.02b	0-0.13		0.06a,b	0-0.13		0.0147	0.0501735
	k__Bacteria;p__Bacteroidetes;c__Bacteroidia;o__Bacteroidales;f__Porphyromonadaceae;g__Parabacteroides;s__distasonis		0.11a	0-4.97		0a,b	0-0.1		0b	0-0.07		0.001	0.00634615
	k__Bacteria;p__Bacteroidetes;c__Bacteroidia;o__Bacteroidales;f__Prevotellaceae;g__Prevotella;__		0.05	0-0.53		0	0-0.61		0	0-0.35		0.3698	0.476695
	k__Bacteria;p__Bacteroidetes;c__Bacteroidia;o__Bacteroidales;f__Prevotellaceae;g__Prevotella;s__		0.95a	0.18-8.09		0.51b	0.08-1.15		0.72a,b	0.12-1.74		0.0262	0.0758421
	k__Bacteria;p__Bacteroidetes;c__Bacteroidia;o__Bacteroidales;f__Prevotellaceae;g__Prevotella;s__copri		0.02a	0-2.26		0b	0-0.02		0.01a,b	0-0.15		0.0088	0.0345714
	k__Bacteria;p__Bacteroidetes;c__Bacteroidia;o__Bacteroidales;f__RF16;g__;s__		1.09	0.26-6.29		1.7	0.25-5.12		0.95	0.19-5.22		0.7108	0.761571
	k__Bacteria;p__Bacteroidetes;c__Bacteroidia;o__Bacteroidales;f__Rikenellaceae;g__;s__		0.05	0-1.09		0.07	0-0.32		0.05	0.01-0.14		0.1825	0.286786
	k__Bacteria;p__Bacteroidetes;c__Bacteroidia;o__Bacteroidales;f__S24-7;g__;s__		0.36	0.11-13.67		0.27	0.08-8.08		0.29	0.02-0.64		0.1712	0.281153
	k__Bacteria;p__Bacteroidetes;c__Bacteroidia;o__Bacteroidales;f__[Odoribacteraceae];g__Butyricimonas;s__		0.02	0-5.9		0.01	0-0.72		0	0-0.13		0.0509	0.121157
	k__Bacteria;p__Bacteroidetes;c__Bacteroidia;o__Bacteroidales;f__[Odoribacteraceae];g__Odoribacter;s__		0	0-2.21		0	0-0.04		0	0-0.04		0.3407	0.453351
	k__Bacteria;p__Bacteroidetes;c__Bacteroidia;o__Bacteroidales;f__[Paraprevotellaceae];__;__		0.28	0.12-1.2		0.34	0.11-0.88		0.36	0-1.08		0.5953	0.680597
	k__Bacteria;p__Bacteroidetes;c__Bacteroidia;o__Bacteroidales;f__[Paraprevotellaceae];g__;s__		0.29	0.08-2.41		0.6	0.1-1.5		0.34	0.06-0.8		0.3362	0.453351
	k__Bacteria;p__Bacteroidetes;c__Bacteroidia;o__Bacteroidales;f__[Paraprevotellaceae];g__CF231;s__		0.8	0.07-6.02		0.89	0.16-2.02		0.83	0.14-2.15		0.9029	0.91962
	k__Bacteria;p__Bacteroidetes;c__Bacteroidia;o__Bacteroidales;f__[Paraprevotellaceae];g__YRC22;s__		0.34a	0.06-1.08		0.51b	0.18-1.75		1.11b	0.38-2.08		0.0001	0.00126923
	k__Bacteria;p__Bacteroidetes;c__Bacteroidia;o__Bacteroidales;f__[Paraprevotellaceae];g__[Prevotella];s__		1.41a	0.37-15.12		0.72a,b	0.21-1.77		0.55b	0.08-1.48		0.0005	0.004125
	k__Bacteria;p__Chloroflexi;c__Anaerolineae;o__Anaerolineales;f__Anaerolinaceae;g__SHD-231;s__		0.01a	0-0.09		0.02a	0-0.08		0.04b	0.02-0.21		0.0005	0.004125
	k__Bacteria;p__Elusimicrobia;c__Elusimicrobia;o__Elusimicrobiales;f__Elusimicrobiaceae;__;__		0a	0-0.07		0a	0-0.02		0.01b	0-0.13		0.0034	0.0165
	k__Bacteria;p__Elusimicrobia;c__Endomicrobia;o__;f__;g__;s__		0a	0-0.01		0a	0-0.12		0.01b	0-0.05		0.0002	0.0022
	k__Bacteria;p__Fibrobacteres;c__Fibrobacteria;o__Fibrobacterales;f__Fibrobacteraceae;g__Fibrobacter;s__succinogenes		0.38a	0.06-4.38		0.89a,b	0.1-6.65		1.51b	0.18-8.75		0.0492	0.120838
	k__Bacteria;p__Firmicutes;c__Bacilli;o__Bacillales;f__Bacillaceae;g__Bacillus;s__		0.03	0-0.28		0	0-0.26		0.04	0-1.1		0.1597	0.266167
	k__Bacteria;p__Firmicutes;c__Bacilli;o__Bacillales;f__Planococcaceae;__;__		0.29	0-7.23		0.3	0-2.93		0.35	0.02-29.86		0.6142	0.69413
	k__Bacteria;p__Firmicutes;c__Bacilli;o__Lactobacillales;f__Aerococcaceae;g__;s__		0a	0-0.01		0a,b	0-0.01		0b	0-0.17		0.0366	0.0943594
	k__Bacteria;p__Firmicutes;c__Bacilli;o__Lactobacillales;f__Enterococcaceae;g__Enterococcus;__		0	0-0.34		0	0-1.35		0	0-0.33		0.3012	0.41763
	k__Bacteria;p__Firmicutes;c__Bacilli;o__Lactobacillales;f__Enterococcaceae;g__Enterococcus;s__		0.1a	0-0.83		0a,b	0-1.32		0b	0-0.63		0.0172	0.0556471
	k__Bacteria;p__Firmicutes;c__Bacilli;o__Lactobacillales;f__Lactobacillaceae;g__Lactobacillus;s__		0.63	0.1-8.42		0.68	0.07-10.29		0.45	0.16-3.19		0.692	0.753898
	k__Bacteria;p__Firmicutes;c__Bacilli;o__Lactobacillales;f__Leuconostocaceae;g__;s__		0.03	0-0.1		0.03	0-0.4		0.03	0-0.36		0.5808	0.674873
	k__Bacteria;p__Firmicutes;c__Bacilli;o__Lactobacillales;f__Streptococcaceae;g__Streptococcus;s__		0.42	0.24-4.25		0.37	0.15-3.38		0.32	0-7.47		0.35	0.458333
	k__Bacteria;p__Firmicutes;c__Clostridia;o__Clostridiales;__;__;__		0.61a	0.14-1.56		0.76a,b	0.33-1.65		1.02b	0.42-2.56		0.0039	0.0183857
	k__Bacteria;p__Firmicutes;c__Clostridia;o__Clostridiales;f__;g__;s__		4.58a	1.56-11.89		6.15a,b	3.29-9.79		6.62b	3.91-12.93		0.0245	0.0727768
	k__Bacteria;p__Firmicutes;c__Clostridia;o__Clostridiales;f__Christensenellaceae;g__;s__		0.12	0.01-0.82		0.2	0.08-0.71		0.26	0.09-0.49		0.437	0.54625
	k__Bacteria;p__Firmicutes;c__Clostridia;o__Clostridiales;f__Clostridiaceae;__;__		0.07a	0-0.88		0.11a,b	0-0.55		0.24b	0.03-0.66		0.0058	0.0265833
	k__Bacteria;p__Firmicutes;c__Clostridia;o__Clostridiales;f__Clostridiaceae;g__;s__		0.34a,b	0.13-1.99		0.43a	0.06-0.99		0.6b	0.18-1.68		0.0149	0.0501735
	k__Bacteria;p__Firmicutes;c__Clostridia;o__Clostridiales;f__Clostridiaceae;g__Clostridium;s__		0.22a	0.02-0.68		0.57b	0.17-0.84		0.64b	0.3-1.58		0.0001	0.00126923
	k__Bacteria;p__Firmicutes;c__Clostridia;o__Clostridiales;f__Clostridiaceae;g__Sarcina;s__		0	0-0.15		0	0-0.15		0.04	0-0.36		0.0777	0.162285
	k__Bacteria;p__Firmicutes;c__Clostridia;o__Clostridiales;f__Dehalobacteriaceae;g__Dehalobacterium;s__		0.01a	0-0.08		0.01a	0-0.06		0.02a	0-0.08		0.0213	0.0666226
	k__Bacteria;p__Firmicutes;c__Clostridia;o__Clostridiales;f__EtOH8;g__;s__		0a	0-0.01		0.01a,b	0-0.03		0.01b	0-0.04		0.0001	0.00126923
	k__Bacteria;p__Firmicutes;c__Clostridia;o__Clostridiales;f__Eubacteriaceae;g__Anaerofustis;s__		0	0-0.02		0	0-0.05		0.01	0-0.03		0.0554	0.128746
	k__Bacteria;p__Firmicutes;c__Clostridia;o__Clostridiales;f__Eubacteriaceae;g__Pseudoramibacter_Eubacterium;s__		0.04a	0-0.2		0.11b	0.02-0.41		0.15b	0.02-0.93		0.0001	0.00126923
	k__Bacteria;p__Firmicutes;c__Clostridia;o__Clostridiales;f__Lachnospiraceae;__;__		0.63a	0.09-1.71		0.49a	0.12-1.76		0.84a	0.24-1.91		0.0284	0.0807931
	k__Bacteria;p__Firmicutes;c__Clostridia;o__Clostridiales;f__Lachnospiraceae;g__;s__		3.9	1.83-9.49		4.13	2.06-10.39		4.71	1.91-9.17		0.2801	0.391665
	k__Bacteria;p__Firmicutes;c__Clostridia;o__Clostridiales;f__Lachnospiraceae;g__Blautia;s__		0.26	0-1.22		0.27	0-2.2		0.2	0-1.02		0.6392	0.707839
	k__Bacteria;p__Firmicutes;c__Clostridia;o__Clostridiales;f__Lachnospiraceae;g__Blautia;s__producta		0.12	0-0.8		0	0-0.79		0	0-0.2		0.066	0.143289
	k__Bacteria;p__Firmicutes;c__Clostridia;o__Clostridiales;f__Lachnospiraceae;g__Coprococcus;s__		0.51	0.03-1.47		0.34	0.18-1.1		0.57	0.11-1.71		0.1035	0.191882
	k__Bacteria;p__Firmicutes;c__Clostridia;o__Clostridiales;f__Lachnospiraceae;g__Dorea;s__		0.22	0-1.36		0.13	0.03-2.38		0.1	0-0.34		0.1214	0.219163
	k__Bacteria;p__Firmicutes;c__Clostridia;o__Clostridiales;f__Lachnospiraceae;g__Epulopiscium;s__		0.03a	0.02-0.68		0.04a	0-0.13		0.09b	0-0.9		0.002	0.011
	k__Bacteria;p__Firmicutes;c__Clostridia;o__Clostridiales;f__Lachnospiraceae;g__Lachnospira;s__		0.09a	0-2.19		0b	0-0.77		0.05b	0-0.1		0.002	0.011
	k__Bacteria;p__Firmicutes;c__Clostridia;o__Clostridiales;f__Lachnospiraceae;g__Pseudobutyrivibrio;s__		0.17a	0-0.69		0.24a,b	0.11-0.68		0.34b	0-0.68		0.0113	0.042375
	k__Bacteria;p__Firmicutes;c__Clostridia;o__Clostridiales;f__Lachnospiraceae;g__[Ruminococcus];s__gnavus		0	0-0.28		0	0-0.1		0	0-0.04		0.0854	0.169518
	k__Bacteria;p__Firmicutes;c__Clostridia;o__Clostridiales;f__Peptococcaceae;g__;s__		0	0-0.09		0	0-0.02		0	0-0.01		0.175	0.283088
	k__Bacteria;p__Firmicutes;c__Clostridia;o__Clostridiales;f__Peptococcaceae;g__rc4-4;s__		0.08	0-0.4		0.06	0.01-0.35		0.05	0.01-0.23		0.8888	0.910882
	k__Bacteria;p__Firmicutes;c__Clostridia;o__Clostridiales;f__Peptostreptococcaceae;g__;s__		0.03a,b	0-0.34		0a	0-0.03		0.05b	0-0.4		0.0001	0.00126923
	k__Bacteria;p__Firmicutes;c__Clostridia;o__Clostridiales;f__Ruminococcaceae;__;__		0.21	0.01-0.58		0.15	0.06-0.53		0.29	0.02-0.71		0.136	0.23134
	k__Bacteria;p__Firmicutes;c__Clostridia;o__Clostridiales;f__Ruminococcaceae;g__;s__		11.06	4.17-17.47		13.91	7.19-23.08		11.9	6.16-20.04		0.0971	0.184155
	k__Bacteria;p__Firmicutes;c__Clostridia;o__Clostridiales;f__Ruminococcaceae;g__Faecalibacterium;s__prausnitzii		0	0-9.27		0.01	0-0.17		0	0-0.09		0.3239	0.441682
	k__Bacteria;p__Firmicutes;c__Clostridia;o__Clostridiales;f__Ruminococcaceae;g__Oscillospira;s__		0.77a	0.22-1.9		0.39a,b	0.14-1.02		0.34b	0.13-0.67		0.0069	0.0291923
	k__Bacteria;p__Firmicutes;c__Clostridia;o__Clostridiales;f__Ruminococcaceae;g__Ruminococcus;__		0	0-1.01		0	0-1.14		0	0-0.21		0.4466	0.549918
	k__Bacteria;p__Firmicutes;c__Clostridia;o__Clostridiales;f__Ruminococcaceae;g__Ruminococcus;s__		1.04	0.3-4.97		0.66	0.25-1.79		0.92	0.21-2.06		0.476	0.572871
	k__Bacteria;p__Firmicutes;c__Clostridia;o__Clostridiales;f__Ruminococcaceae;g__Ruminococcus;s__flavefaciens		0.37	0-1.13		0.16	0-0.71		0.36	0-1.13		0.0574	0.130644
	k__Bacteria;p__Firmicutes;c__Clostridia;o__Clostridiales;f__Syntrophomonadaceae;g__Syntrophomonas;s__		0	0-0.02		0	0-0.03		0	0-0.02		0.1213	0.219163
	k__Bacteria;p__Firmicutes;c__Clostridia;o__Clostridiales;f__Veillonellaceae;__;__		0.03	0-0.17		0.03	0-0.16		0.04	0-0.11		0.4405	0.546485
	k__Bacteria;p__Firmicutes;c__Clostridia;o__Clostridiales;f__Veillonellaceae;g__;s__		0.05a	0-0.38		0.13b	0.03-0.36		0.12b	0.02-0.31		0.006	0.0267568
	k__Bacteria;p__Firmicutes;c__Clostridia;o__Clostridiales;f__Veillonellaceae;g__Anaerovibrio;s__		0.18	0-0.84		0.08	0-0.59		0.08	0.03-0.51		0.481	0.572871
	k__Bacteria;p__Firmicutes;c__Clostridia;o__Clostridiales;f__Veillonellaceae;g__Dialister;s__		0.02a	0-0.54		0b	0-0.02		0.01a	0-0.04		0.0004	0.00366667
	k__Bacteria;p__Firmicutes;c__Clostridia;o__Clostridiales;f__Veillonellaceae;g__Megasphaera;s__		0.01	0-0.8		0	0-0.01		0	0-0.02		0.0614	0.136905
	k__Bacteria;p__Firmicutes;c__Clostridia;o__Clostridiales;f__Veillonellaceae;g__Phascolarctobacterium;s__		0.6	0.03-1.46		0.62	0.3-2.46		0.66	0.26-1.54		0.4826	0.572871
	k__Bacteria;p__Firmicutes;c__Clostridia;o__Clostridiales;f__Veillonellaceae;g__Succiniclasticum;s__		0	0-1		0	0-0.03		0	0-0.04		0.4754	0.572871
	k__Bacteria;p__Firmicutes;c__Clostridia;o__Clostridiales;f__Veillonellaceae;g__Veillonella;s__dispar		0	0-0.33		0	0-0.17		0	0-0.02		0.4997	0.584755
	k__Bacteria;p__Firmicutes;c__Clostridia;o__Clostridiales;f__[Mogibacteriaceae];__;__		0.05a	0-0.27		0.07a,b	0-0.28		0.09b	0.02-0.3		0.0149	0.0501735
	k__Bacteria;p__Firmicutes;c__Clostridia;o__Clostridiales;f__[Mogibacteriaceae];g__;s__		0.6a	0.19-1.79		1.06b	0.61-1.96		1.35b	0.65-2.79		0.0001	0.00126923
	k__Bacteria;p__Firmicutes;c__Clostridia;o__Clostridiales;f__[Mogibacteriaceae];g__Mogibacterium;s__		0.2	0-0.67		0.3	0.14-1.02		0.33	0-0.71		0.0681	0.144058
	k__Bacteria;p__Firmicutes;c__Erysipelotrichi;o__Erysipelotrichales;f__Erysipelotrichaceae;__;__		0.06	0.01-0.41		0.08	0.01-0.27		0.16	0.01-0.47		0.0514	0.121157
	k__Bacteria;p__Firmicutes;c__Erysipelotrichi;o__Erysipelotrichales;f__Erysipelotrichaceae;g__;s__		0.27	0.06-2.31		0.15	0.04-0.67		0.18	0.05-0.44		0.0796	0.162352
	k__Bacteria;p__Firmicutes;c__Erysipelotrichi;o__Erysipelotrichales;f__Erysipelotrichaceae;g__Bulleidia;__		0a	0-0.05		0a	0-0.05		0a	0-0.13		0.0348	0.0926129
	k__Bacteria;p__Firmicutes;c__Erysipelotrichi;o__Erysipelotrichales;f__Erysipelotrichaceae;g__Bulleidia;s__		0	0-0.03		0	0-0.07		0.01	0-0.06		0.4272	0.538076
	k__Bacteria;p__Firmicutes;c__Erysipelotrichi;o__Erysipelotrichales;f__Erysipelotrichaceae;g__PSB-M-3;s__		0.02	0-0.65		0.01	0-0.2		0.02	0-0.07		0.4918	0.579621
	k__Bacteria;p__Firmicutes;c__Erysipelotrichi;o__Erysipelotrichales;f__Erysipelotrichaceae;g__RFN20;s__		1.11	0.1-3.75		1.47	0.17-10.9		0.81	0.09-4.27		0.3458	0.456456
	k__Bacteria;p__Firmicutes;c__Erysipelotrichi;o__Erysipelotrichales;f__Erysipelotrichaceae;g__[Eubacterium];__		0a	0-0.09		0a,b	0-0.28		0.06b	0-0.64		0.0068	0.0291923
	k__Bacteria;p__Firmicutes;c__Erysipelotrichi;o__Erysipelotrichales;f__Erysipelotrichaceae;g__[Eubacterium];s__cylindroides		0.03	0-0.07		0	0-1.03		0	0-0.1		0.1923	0.291096
	k__Bacteria;p__Firmicutes;c__Erysipelotrichi;o__Erysipelotrichales;f__Erysipelotrichaceae;g__[Eubacterium];s__dolichum		0.01a	0-0.35		0a,b	0-0.13		0b	0-0.02		0.0222	0.0678333
	k__Bacteria;p__Firmicutes;c__Erysipelotrichi;o__Erysipelotrichales;f__Erysipelotrichaceae;g__p-75-a5;s__		0.3a	0.11-1.03		1.3b	0.26-1.77		0.97b	0.43-3.97		0.0001	0.00126923
	k__Bacteria;p__Fusobacteria;c__Fusobacteriia;o__Fusobacteriales;f__Fusobacteriaceae;g__Fusobacterium;s__		0.01a,b	0-8.36		0.05a	0-0.1		0b	0-0.08		0.0214	0.0666226
	k__Bacteria;p__Lentisphaerae;c__[Lentisphaeria];o__Victivallales;f__Victivallaceae;g__;s__		0.01	0-0.34		0.06	0-0.24		0.03	0-0.52		0.1315	0.226016
	k__Bacteria;p__Lentisphaerae;c__[Lentisphaeria];o__Z20;f__R4-45B;g__;s__		0.01a	0-0.1		0.01a,b	0-0.17		0.02b	0-0.23		0.0247	0.0727768
	k__Bacteria;p__Planctomycetes;c__Planctomycetia;o__Pirellulales;f__Pirellulaceae;g__;s__		0.01a	0-0.07		0.02a	0-0.05		0.06b	0-0.39		0.0001	0.00126923
	k__Bacteria;p__Planctomycetes;c__vadinHA49;o__PeHg47;f__;g__;s__		0a	0-0.05		0.01a	0-0.34		0.02b	0-0.14		0.0008	0.00528
	k__Bacteria;p__Proteobacteria;c__Alphaproteobacteria;__;__;__;__		0	0-0.08		0	0-0.12		0.02	0-0.13		0.3961	0.503377
	k__Bacteria;p__Proteobacteria;c__Alphaproteobacteria;o__;f__;g__;s__		0.02a	0-0.11		0.03a,b	0-0.45		0.09b	0-0.55		0.0008	0.00528
	k__Bacteria;p__Proteobacteria;c__Alphaproteobacteria;o__Kiloniellales;f__;g__;s__		0.03	0-1.32		0.02	0-0.24		0.01	0-0.39		0.6945	0.753898
	k__Bacteria;p__Proteobacteria;c__Alphaproteobacteria;o__RF32;f__;g__;s__		0.02a	0-0.54		0.03a,b	0-0.28		0.08b	0-0.29		0.0006	0.00471429
	k__Bacteria;p__Proteobacteria;c__Alphaproteobacteria;o__Rickettsiales;f__;g__;s__		0a	0-0.01		0a	0-0.01		0a	0-0.13		0.0387	0.0982385
	k__Bacteria;p__Proteobacteria;c__Betaproteobacteria;__;__;__;__		0.01	0-0.32		0.01	0-0.1		0	0-0.04		0.2695	0.380064
	k__Bacteria;p__Proteobacteria;c__Betaproteobacteria;o__Burkholderiales;__;__;__		0.05	0-0.46		0.04	0-0.15		0.05	0.01-0.19		0.7312	0.778374
	k__Bacteria;p__Proteobacteria;c__Betaproteobacteria;o__Burkholderiales;f__Alcaligenaceae;__;__		0a	0-0		0a,b	0-0.1		0b	0-0.12		0.0314	0.0849344
	k__Bacteria;p__Proteobacteria;c__Betaproteobacteria;o__Burkholderiales;f__Alcaligenaceae;g__Sutterella;s__		0.12	0.01-3.19		0.08	0-0.65		0.06	0.01-0.35		0.1035	0.191882
	k__Bacteria;p__Proteobacteria;c__Betaproteobacteria;o__Burkholderiales;f__Oxalobacteraceae;g__;s__		0a	0-0.12		0a	0-0.1		0a	0-0.02		0.0475	0.11875
	k__Bacteria;p__Proteobacteria;c__Deltaproteobacteria;o__Desulfovibrionales;f__Desulfovibrionaceae;__;__		0.01	0-0.41		0.01	0-0.04		0	0-0.05		0.4714	0.572871
	k__Bacteria;p__Proteobacteria;c__Deltaproteobacteria;o__Desulfovibrionales;f__Desulfovibrionaceae;g__;s__		0.05	0.01-0.3		0.04	0-0.1		0.03	0-0.24		0.79	0.825
	k__Bacteria;p__Proteobacteria;c__Deltaproteobacteria;o__Desulfovibrionales;f__Desulfovibrionaceae;g__Bilophila;s__		0.02	0-1.15		0.02	0-0.25		0	0-0.06		0.0797	0.162352
	k__Bacteria;p__Proteobacteria;c__Deltaproteobacteria;o__Desulfovibrionales;f__Desulfovibrionaceae;g__Desulfovibrio;s__		0.2	0-1.58		0.15	0-0.54		0.1	0-0.77		0.0901	0.172866
	k__Bacteria;p__Proteobacteria;c__Deltaproteobacteria;o__GMD14H09;f__;g__;s__		0.02a	0-0.07		0.02a	0-0.11		0.06b	0-0.55		0.0007	0.00525
	k__Bacteria;p__Proteobacteria;c__Deltaproteobacteria;o__Myxococcales;f__;g__;s__		0.01a	0-0.02		0.01a	0-0.68		0.02a	0-0.73		0.03	0.0825
	k__Bacteria;p__Proteobacteria;c__Deltaproteobacteria;o__PB19;f__;g__;s__		0.01	0-0.02		0.01	0-0.26		0.01	0-0.23		0.0578	0.130644
	k__Bacteria;p__Proteobacteria;c__Epsilonproteobacteria;o__Campylobacterales;f__Campylobacteraceae;g__Campylobacter;s__		0.08	0-0.54		0.06	0-0.37		0.05	0-0.17		0.2656	0.377793
	k__Bacteria;p__Proteobacteria;c__Gammaproteobacteria;__;__;__;__		0	0-0.03		0	0-0.08		0.01	0-0.12		0.1795	0.286786
	k__Bacteria;p__Proteobacteria;c__Gammaproteobacteria;o__Aeromonadales;f__Succinivibrionaceae;__;__		0.15	0-0.63		0.16	0-2.05		0.15	0-5.11		0.8051	0.835481
	k__Bacteria;p__Proteobacteria;c__Gammaproteobacteria;o__Aeromonadales;f__Succinivibrionaceae;g__Ruminobacter;s__		0	0-0.04		0	0-0.05		0	0-0.28		0.585	0.675
	k__Bacteria;p__Proteobacteria;c__Gammaproteobacteria;o__Aeromonadales;f__Succinivibrionaceae;g__Succinivibrio;s__		0.07	0-5.24		0.05	0-0.43		0	0-0.57		0.0673	0.144058
	k__Bacteria;p__Proteobacteria;c__Gammaproteobacteria;o__Enterobacteriales;f__Enterobacteriaceae;g__;s__		0.52a	0-4.8		0.38a	0.01-23.44		0.23b	0-1.83		0.0017	0.0103889
	k__Bacteria;p__Proteobacteria;c__Gammaproteobacteria;o__Pasteurellales;f__Pasteurellaceae;__;__		0.01	0-0.2		0.01	0-0.22		0.02	0-0.78		0.5981	0.680597
	k__Bacteria;p__Proteobacteria;c__Gammaproteobacteria;o__Pasteurellales;f__Pasteurellaceae;g__Actinobacillus;s__		0.01	0-7.36		0	0-0.29		0.01	0-0.24		0.6261	0.700135
	k__Bacteria;p__Proteobacteria;c__Gammaproteobacteria;o__Pasteurellales;f__Pasteurellaceae;g__Aggregatibacter;s__		0.02	0-1.85		0.02	0-0.19		0	0-0.08		0.1274	0.224856
	k__Bacteria;p__Proteobacteria;c__Gammaproteobacteria;o__Pseudomonadales;f__Moraxellaceae;g__Acinetobacter;__		0.11	0-0.34		0.08	0-0.95		0.08	0-3.15		0.9689	0.974808
	k__Bacteria;p__SR1;c__;o__;f__;g__;s__		0a	0-0.02		0a	0-0.02		0.03b	0-0.38		0.0001	0.00126923
	k__Bacteria;p__Spirochaetes;c__MVP-15;o__PL-11B10;f__;g__;s__		0.02	0-0.38		0.03	0.02-0.54		0.05	0-0.41		0.771	0.810287
	k__Bacteria;p__Spirochaetes;c__Spirochaetes;o__M2PT2-76;f__;g__;s__		0	0-0.22		0	0-0.17		0	0-0.08		0.7529	0.796337
	k__Bacteria;p__Spirochaetes;c__Spirochaetes;o__Spirochaetales;f__Spirochaetaceae;g__;s__		0.01	0-0.2		0.01	0-0.08		0.01	0-0.09		0.1222	0.219163
	k__Bacteria;p__Spirochaetes;c__Spirochaetes;o__Spirochaetales;f__Spirochaetaceae;g__Treponema;s__		4.03a	0.76-9.7		4.3a,b	0.69-9.9		5.86b	2.36-10.23		0.0127	0.0455543
	k__Bacteria;p__Synergistetes;c__Synergistia;o__Synergistales;f__Dethiosulfovibrionaceae;g__Pyramidobacter;__		0	0-0.14		0	0-0.05		0	0-0.03		0.9473	0.958923
	k__Bacteria;p__Synergistetes;c__Synergistia;o__Synergistales;f__Synergistaceae;__;__		0a	0-0.02		0.01b	0-0.09		0.01b	0-0.06		0.0004	0.00366667
	k__Bacteria;p__Synergistetes;c__Synergistia;o__Synergistales;f__Synergistaceae;g__;s__		0.01a	0-0.05		0.01a,b	0-0.2		0.02b	0-0.15		0.0081	0.0325976
	k__Bacteria;p__TM7;c__TM7-3;o__CW040;f__F16;g__;s__		0a	0-0.01		0a,b	0-0.05		0.02b	0-0.14		0.0074	0.030525
	k__Bacteria;p__Tenericutes;c__Mollicutes;__;__;__;__		0	0-1.29		0	0-0.07		0.01	0-0.08		0.1818	0.286786
	k__Bacteria;p__Tenericutes;c__Mollicutes;o__Acholeplasmatales;__;__;__		0.01	0-0.15		0.01	0-0.32		0.01	0-0.09		0.8569	0.883678
	k__Bacteria;p__Tenericutes;c__Mollicutes;o__Acholeplasmatales;f__Acholeplasmataceae;__;__		0.02	0-2.07		0	0-0.08		0.02	0-0.17		0.3534	0.459142
	k__Bacteria;p__Tenericutes;c__Mollicutes;o__Acholeplasmatales;f__Acholeplasmataceae;g__Acholeplasma;__		0	0-0.4		0	0-0.12		0.01	0-0.07		0.0863	0.169518
	k__Bacteria;p__Tenericutes;c__Mollicutes;o__Anaeroplasmatales;f__Anaeroplasmataceae;g__;s__		0.1	0-6.28		0.02	0-0.1		0.02	0-0.22		0.1281	0.224856
	k__Bacteria;p__Tenericutes;c__Mollicutes;o__Anaeroplasmatales;f__Anaeroplasmataceae;g__Anaeroplasma;s__		0.27	0.02-1.99		0.07	0-0.75		0.1	0.03-0.36		0.1315	0.226016
	k__Bacteria;p__Tenericutes;c__Mollicutes;o__Mycoplasmatales;f__Mycoplasmataceae;g__;s__		0.07a	0.02-1.24		0.06a	0.03-1.47		0.24a	0-1.01		0.0354	0.0927143
	k__Bacteria;p__Tenericutes;c__Mollicutes;o__RF39;f__;g__;s__		0.28a	0.09-5.75		0.63a	0.12-1.5		1.56b	0.59-5.42		0.0001	0.00126923
	k__Bacteria;p__Tenericutes;c__RF3;o__ML615J-28;f__;g__;s__		0.07	0-0.58		0.03	0-0.18		0.08	0-0.47		0.0889	0.172571
	k__Bacteria;p__Verrucomicrobia;c__Verruco-5;o__WCHB1-41;__;__;__		0a	0-0		0a	0-0.01		0b	0-0.09		0.0018	0.0106071
	k__Bacteria;p__Verrucomicrobia;c__Verruco-5;o__WCHB1-41;f__RFP12;g__;s__		1.01a	0.18-6.8		5.09b	0.24-14.55		7.75b	2.75-13.88		0.0001	0.00126923
	k__Bacteria;p__Verrucomicrobia;c__Verruco-5;o__WCHB1-41;f__WCHB1-25;g__;s__		0a	0-0.11		0.01a,b	0-0.09		0.01b	0-0.22		0.0022	0.0117097
	k__Bacteria;p__Verrucomicrobia;c__Verrucomicrobiae;o__Verrucomicrobiales;f__Verrucomicrobiaceae;g__Akkermansia;s__		0.13	0.01-0.84		0.04	0-0.95		0.06	0-0.3		0.2444	0.363297
	k__Bacteria;p__Verrucomicrobia;c__[Pedosphaerae];o__[Pedosphaerales];__;__;__		0	0-0.03		0	0-0.16		0	0-0.1		0.1449	0.243964
	k__Bacteria;p__WPS-2;c__;o__;f__;g__;s__		0a,b	0-0.01		0a	0-0.02		0.01b	0-0.31		0.0109	0.0418256

## Sheet: S. Table 3
Supplemental Table 3. The results of LEfSe analysis at the phylum level.
	Selected Taxa ▾	LDA Score	Group
	Bacteroidetes	4.7408	AAD
	Fusobacteria	3.54031	AAD
	Tenericutes	3.87533	AAD
	Actinobacteria	3.46997	CON
	Armatimonadetes	3.77875	CON
	Chloroflexi	3.69781	CON
	Elusimicrobia	3.59895	CON
	Planctomycetes	3.4308	CON
	SR1	3.78312	CON
	Spirochaetes	3.92836	CON
	TM7	3.60087	CON

## Sheet: S. Table 4
Supplemental Table 4. The results of LEfSe analysis at the family level.
	Selected Taxa ▾	LDA Score	Group
	Aerococcaceae	2.84507	CON
	Anaerolinaceae	2.86827	CON
	Anaeroplasmataceae	3.56823	AAD
	Bacteroidaceae	4.4875	AAD
	Bifidobacteriaceae	2.84123	AAD
	Clostridiaceae	3.64072	CON
	Coriobacteriaceae	3.3673	CON
	Elusimicrobiaceae	3.01352	CON
	Enterobacteriaceae	4.03058	ABX
	Enterococcaceae	3.04125	AAD
	EtOH8	3.095	CON
	Eubacteriaceae	3.0009	CON
	F16	2.71602	CON
	Fusobacteriaceae	3.24656	AAD
	Mogibacteriaceae	3.65109	CON
	Mycoplasmataceae	2.77682	CON
	Nocardiaceae	2.84602	CON
	Nocardioidaceae	3.15841	CON
	Peptostreptococcaceae	2.66899	CON
	Pirellulaceae	2.82214	CON
	Porphyromonadaceae	3.82651	AAD
	Prevotellaceae	3.76207	AAD
	RFP12	4.4775	CON
	Spirochaetaceae	3.93501	CON
	Staphylococcaceae	2.8917	CON
	Synergistaceae	2.65248	ABX
	Unclassified_Alphaproteobacteria	2.80367	CON
	Unclassified_Endomicrobia	3.07259	CON
	Unclassified_GMD14H09	2.72815	CON
	Unclassified_RB046	2.77434	CON
	Unclassified_RF32	2.59103	CON
	Unclassified_RF39	3.83367	CON
	Unclassified_Rickettsiales	3.09898	CON
	Unclassified_SR1	2.69847	CON
	Unclassified_WPS2	2.67498	CON
	WCHB125	2.64673	CON

## Sheet: S. Table 5
Supplemental Table 5. The results of LEfSe analysis at the family level.
	Selected Taxa ▾	LDA Score	Group
	Adlercreutzia__Unclassified_Adlercreutzia	3.03057	CON
	Aeromicrobium__Unclassified_Aeromicrobium	3.4466	CON
	Anaerofustis__Unclassified_Anaerofustis	3.26285	ABX
	Anaerovorax__Unclassified_Anaerovorax	3.20219	AAD
	Bacteroides__Unclassified_Bacteroides	4.36703	AAD
	Bacteroides_fragilis	2.79135	AAD
	Bifidobacterium__Unclassified_Bifidobacterium	2.75522	AAD
	Clostridium__Unclassified_Clostridium	3.44686	CON
	Dehalobacterium__Unclassified_Dehalobacterium	2.83924	CON
	Dialister__Unclassified_Dialister	2.94834	AAD
	Epulopiscium__Unclassified_Epulopiscium	2.69301	CON
	Fusobacterium__Unclassified_Fusobacterium	3.18525	AAD
	Lachnospira__Unclassified_Lachnospira	3.22062	AAD
	Oscillospira__Unclassified_Oscillospira	3.34597	AAD
	Parabacteroides__Unclassified_Parabacteroides	3.5268	AAD
	Parabacteroides_distasonis	3.20608	AAD
	Prevotella__Unclassified_Prevotella	4.06804	AAD
	Prevotella_copri	3.12998	AAD
	Prevotella_melaninogenica	2.83249	AAD
	Pseudobutyrivibrio__Unclassified_Pseudobutyrivibrio	2.96748	CON
	Pseudoramibacter_Eubacterium__Unclassified_Pseudoramibacter_Eubacterium	2.94178	CON
	Rhodococcus__Unclassified_Rhodococcus	2.99277	CON
	SHD231__Unclassified_SHD231	2.82752	CON
	Treponema__Unclassified_Treponema	3.87986	CON
	Unclassified_Alphaproteobacteria__Unclassified_Alphaproteobacteria	2.86182	CON
	Unclassified_Clostridiaceae__Unclassified_Clostridiaceae	3.12052	CON
	Unclassified_Coriobacteriaceae__Unclassified_Coriobacteriaceae	3.21093	CON
	Unclassified_Endomicrobia__Unclassified_Endomicrobia	3.09056	CON
	Unclassified_Enterobacteriaceae__Unclassified_Enterobacteriaceae	4.02376	ABX
	Unclassified_EtOH8__Unclassified_EtOH8	3.17745	CON
	Unclassified_F16__Unclassified_F16	2.95549	CON
	Unclassified_GMD14H09__Unclassified_GMD14H09	2.81003	CON
	Unclassified_Mogibacteriaceae__Unclassified_Mogibacteriaceae	3.53068	CON
	Unclassified_Mycoplasmataceae__Unclassified_Mycoplasmataceae	2.72804	CON
	Unclassified_Peptostreptococcaceae__Unclassified_Peptostreptococcaceae	2.6821	CON
	Unclassified_Pirellulaceae__Unclassified_Pirellulaceae	2.79553	CON
	Unclassified_RB046__Unclassified_RB046	2.89768	CON
	Unclassified_RF32__Unclassified_RF32	2.63012	CON
	Unclassified_RF39__Unclassified_RF39	3.81318	CON
	Unclassified_RFP12__Unclassified_RFP12	4.47504	CON
	Unclassified_Rickettsiales__Unclassified_Rickettsiales	3.25923	CON
	Unclassified_SR1__Unclassified_SR1	2.72233	CON
	Unclassified_Synergistaceae__Unclassified_Synergistaceae	2.75179	CON
	Unclassified_Veillonellaceae__Unclassified_Veillonellaceae	2.71781	ABX
	Unclassified_WCHB125__Unclassified_WCHB125	2.66265	CON
	Unclassified_WPS2__Unclassified_WPS2	2.89855	CON
	Veillonella__Unclassified_Veillonella	3.17876	AAD
	YRC22__Unclassified_YRC22	3.52512	CON
	p75a5__Unclassified_p75a5	3.62432	CON
